# Supplementary material for: Dietary energy drives the dynamic response of bovine rumen viral communities
Source: Microbiome. 2017 Nov 28;5:155. doi: 10.1186/s40168-017-0374-3 (PMC5704599; doi:10.1186/s40168-017-0374-3)
Supplement: Supplementary file 1 — VFA concentrations and pH measurements at the time of rumen sampling. VFA concentrations (mmol) were measured for acetate, propionate, isobutyrate, butyrate, isovalerate, and valerate. In addition to VFA concentrations, pH measurements were collected at the time of rumen sampling. (CSV 1 kb) [file 40168_2017_374_MOESM1_ESM.csv]

Diet	SteerIdentifier	Period	pH	Acetate	Propionate	Isobutyrate	Butyrate	Isovalerate	Valerate	TotalVFA	A:P
27CDS	346	P1	5.36	14.7	13	0.1	2.67	0.3	0.44	31.21	1.13
27CDS	3244	P1	5.33	23.93	16.66	0.28	9.02	0.88	0.59	51.37	1.44
55CS	222	P1	6.6	6.32	2.34	0.14	0.69	0.28	0.11	9.89	2.7
40MDGS	3257	P1	5.25	9.42	9.9	0.07	1.04	0.08	0.38	20.89	0.95
Corn	259	P1	5.06	21.59	4.09	0.19	4.86	2.7	0.19	33.63	5.28
Corn	346	P2	5.3	10.49	8.85	0.13	2.89	0.35	0.44	23.15	1.18
Corn	3244	P2	5.02	9.17	7.42	0.16	4.69	0.44	0.37	22.26	1.24
40MDGS	222	P2	6.18	5.77	2.54	0.12	0.9	0.15	0.11	9.58	2.27
27CDS	3257	P2	5.15	8.46	9.18	0.09	1.14	0.08	0.45	19.39	0.92
55CS	259	P2	5.96	13.03	2.27	0.17	4.81	2.78	0.19	23.25	5.73
40MDGS	346	P3	6.19	16.14	10.73	0.21	3.58	0.74	0.54	31.93	1.5
40MDGS	3244	P3	5.71	17.1	13.43	0.26	6.92	0.94	0.54	39.18	1.27
Corn	222	P3	5.14	11.81	4.67	0.18	1.61	0.21	0.18	18.67	2.53
55CS	3257	P3	6.63	12.85	15.3	0.14	1.91	0.15	0.88	31.22	0.84
27CDS	259	P3	6.16	18.42	5.85	0.29	10.77	3.32	0.4	39.05	3.15
55CS	346	P4	5.93	4.47	3.6	0.08	2.67	0.12	0.33	11.28	1.24
55CS	3244	P4	6.44	11.89	8.72	0.16	3.19	0.31	0.25	24.53	1.36
27CDS	222	P4	5.25	8.81	8.44	0.09	2.22	0.16	0.6	20.32	1.04
Corn	3257	P4	4.89	8.54	3.69	0.14	1.02	0.4	0.2	13.98	2.31
40MDGS	259	P4	5.4	7.22	3.2	0.13	0.9	0.36	0.18	11.99	2.26
