# Supplementary material for: Dietary energy drives the dynamic response of bovine rumen viral communities
Source: Microbiome. 2017 Nov 28;5:155. doi: 10.1186/s40168-017-0374-3 (PMC5704599; doi:10.1186/s40168-017-0374-3)
Supplement: Supplementary file 2 — Amplicon and metagenomic sequencing effort. Number of bases, reads, and cellular contamination after quality control in bacterial 16S rRNA amplicon data and microbial, viral, and deep viral metagenomes. (CSV 1 kb) [file 40168_2017_374_MOESM2_ESM.csv]

			Bacterial 16S rRNA Amplicons	Microbial Metagenomes		Viral Metagenomes			Deep Viral Metagenomes
Diet	Steer Identifier	Period	Reads	Bases (Mbp)	Reads	Bases (Mbp)	Reads	rRNA (%)	Bases (Mbp)	Reads	rRNA (%)
27CDS	346	P1	35508	627.7	2011286	-	-	-	-	-	-
27CDS	3244	P1	33267	138.5	509528	-	-	-	-	-	-
55CS	222	P1	39152	371.8	1240812	-	-	-	-	-	-
40MDGS	3257	P1	41394	267.3	995310	-	-	-	-	-	-
Corn	259	P1	38485	253.1	888555	-	-	-	-	-	-
Corn	346	P2	21228	270	931099	100.4	593530	0.012	-	-	-
Corn	3244	P2	24336	327.2	1331228	17	100696	0.004	-	-	-
40MDGS	222	P2	34784	622.4	2070496	224.8	1350530	0.008	-	-	-
27CDS	3257	P2	24756	903.1	3165966	309.5	1881525	0.041	1109.6	5576608	0.044
55CS	259	P2	25153	193.8	666970	213.8	2138335	0.05	-	-	-
40MDGS	346	P3	21436	647.5	2344185	46.1	276069	0.012	-	-	-
40MDGS	3244	P3	33942	133.4	484852	82.9	499466	0.004	-	-	-
Corn	222	P3	41707	217.5	884957	88.7	526337	0.023	-	-	-
55CS	3257	P3	32209	174	667046	119.4	703720	0.033	1453.7	7415628	0.062
27CDS	259	P3	34764	175.7	631225	107	629489	0.082	1367.7	7358902	0.123
55CS	346	P4	37260	555.8	2261004	441	2712098	0.108	1772.3	8385479	0.071
55CS	3244	P4	31112	364.8	1591514	77	470915	0.082	1528.9	7455959	0.249
27CDS	222	P4	25374	232.5	972805	152.1	920397	0.068	1098.7	5527947	0.099
Corn	3257	P4	44781	710.1	2475541	99.6	593047	0.013	-	-	-
40MDGS	259	P4	21782	183.8	734576	55.7	328660	0.11	-	-	-
