# Supplementary material for: Dietary energy drives the dynamic response of bovine rumen viral communities
Source: Microbiome. 2017 Nov 28;5:155. doi: 10.1186/s40168-017-0374-3 (PMC5704599; doi:10.1186/s40168-017-0374-3)
Supplement: Supplementary file 7 — AMGs detected in deep viral metagenomes. K number and enzyme names of AMGs identified are provided. (CSV 4 kb) [file 40168_2017_374_MOESM7_ESM.csv]

KNumber	EnzymeName
K00039	ribitol 2-dehydrogenase [EC:1.1.1.56]
K00074	3-hydroxybutyryl-CoA dehydrogenase [EC:1.1.1.157]
K00164	2-oxoglutarate dehydrogenase E1 component [EC:1.2.4.2]
K00282	glycine dehydrogenase subunit 1 [EC:1.4.4.2]
K00283	glycine dehydrogenase subunit 2 [EC:1.4.4.2]
K00287	dihydrofolate reductase [EC:1.5.1.3]
K00324	NAD(P) transhydrogenase subunit alpha [EC:1.6.1.2]
K00390	phosphoadenosine phosphosulfate reductase [EC:1.8.4.8 1.8.4.10]
K00425	cytochrome d ubiquinol oxidase subunit I [EC:1.10.3.14]
K00448	protocatechuate 3,4-dioxygenase, alpha subunit [EC:1.13.11.3]
K00449	protocatechuate 3,4-dioxygenase, beta subunit [EC:1.13.11.3]
K00600	glycine hydroxymethyltransferase [EC:2.1.2.1]
K00645	[acyl-carrier-protein] S-malonyltransferase [EC:2.3.1.39]
K00648	3-oxoacyl-[acyl-carrier-protein] synthase III [EC:2.3.1.180]
K00658	2-oxoglutarate dehydrogenase E2 component (dihydrolipoamide succinyltransferase) [EC:2.3.1.61]
K00681	gamma-glutamyltranspeptidase / glutathione hydrolase [EC:2.3.2.2 3.4.19.13]
K00703	starch synthase [EC:2.4.1.21]
K00763	nicotinate phosphoribosyltransferase [EC:6.3.4.21]
K00850	6-phosphofructokinase 1 [EC:2.7.1.11]
K00854	xylulokinase [EC:2.7.1.17]
K00859	dephospho-CoA kinase [EC:2.7.1.24]
K00864	glycerol kinase [EC:2.7.1.30]
K00889	1-phosphatidylinositol-4-phosphate 5-kinase [EC:2.7.1.68]
K00948	ribose-phosphate pyrophosphokinase [EC:2.7.6.1]
K00952	nicotinamide-nucleotide adenylyltransferase [EC:2.7.7.1]
K00968	choline-phosphate cytidylyltransferase [EC:2.7.7.15]
K00969	nicotinate-nucleotide adenylyltransferase [EC:2.7.7.18]
K00973	glucose-1-phosphate thymidylyltransferase [EC:2.7.7.24]
K00991	2-C-methyl-D-erythritol 4-phosphate cytidylyltransferase [EC:2.7.7.60]
K00995	CDP-diacylglycerol--glycerol-3-phosphate 3-phosphatidyltransferase [EC:2.7.8.5]
K01046	triacylglycerol lipase [EC:3.1.1.3]
K01176	alpha-amylase [EC:3.2.1.1]
K01179	endoglucanase [EC:3.2.1.4]
K01187	alpha-glucosidase [EC:3.2.1.20]
K01236	maltooligosyltrehalose trehalohydrolase [EC:3.2.1.141]
K01491	methylenetetrahydrofolate dehydrogenase (NADP+) / methenyltetrahydrofolate cyclohydrolase [EC:1.5.1.5 3.5.4.9]
K01495	GTP cyclohydrolase I [EC:3.5.4.16]
K01613	phosphatidylserine decarboxylase [EC:4.1.1.65]
K01640	hydroxymethylglutaryl-CoA lyase [EC:4.1.3.4]
K01710	dTDP-glucose 4,6-dehydratase [EC:4.2.1.46]
K01737	6-pyruvoyltetrahydropterin/6-carboxytetrahydropterin synthase [EC:4.2.3.12 4.1.2.50]
K01738	cysteine synthase A [EC:2.5.1.47]
K01803	triosephosphate isomerase (TIM) [EC:5.3.1.1]
K01835	phosphoglucomutase [EC:5.4.2.2]
K01915	glutamine synthetase [EC:6.3.1.2]
K01916	NAD+ synthase [EC:6.3.1.5]
K01961	acetyl-CoA carboxylase, biotin carboxylase subunit [EC:6.4.1.2 6.3.4.14]
K02121	V/A-type H+/Na+-transporting ATPase subunit E
K02188	cobalt-precorrin-5B (C1)-methyltransferase [EC:2.1.1.195]
K02492	glutamyl-tRNA reductase [EC:1.2.1.70]
K02495	oxygen-independent coproporphyrinogen III oxidase [EC:1.3.98.3]
K03148	sulfur carrier protein ThiS adenylyltransferase [EC:2.7.7.73]
K03150	2-iminoacetate synthase [EC:4.1.99.19]
K03399	cobalt-precorrin-7 (C5)-methyltransferase [EC:2.1.1.289]
K03526	(E)-4-hydroxy-3-methylbut-2-enyl-diphosphate synthase [EC:1.17.7.1 1.17.7.3]
K03637	cyclic pyranopterin phosphate synthase [EC:4.1.99.18]
K03639	cyclic pyranopterin phosphate synthase [EC:4.1.99.18]
K03841	fructose-1,6-bisphosphatase I [EC:3.1.3.11]
K03954	NADH dehydrogenase (ubiquinone) 1 alpha subcomplex subunit 10
K04487	cysteine desulfurase [EC:2.8.1.7]
K05349	beta-glucosidase [EC:3.2.1.21]
K05895	precorrin-6A/cobalt-precorrin-6A reductase [EC:1.3.1.54 1.3.1.106]
K06131	cardiolipin synthase A/B [EC:2.7.8.-]
K06211	HTH-type transcriptional regulator, transcriptional repressor of NAD biosynthesis genes [EC:2.7.7.1 2.7.1.22]
K06920	7-cyano-7-deazaguanine synthase [EC:6.3.4.20]
K08281	nicotinamidase/pyrazinamidase [EC:3.5.1.19 3.5.1.-]
K09457	7-cyano-7-deazaguanine reductase [EC:1.7.1.13]
K09458	3-oxoacyl-[acyl-carrier-protein] synthase II [EC:2.3.1.179]
K09882	cobaltochelatase CobS [EC:6.6.1.2]
K10026	7-carboxy-7-deazaguanine synthase [EC:4.3.99.3]
K11754	dihydrofolate synthase / folylpolyglutamate synthase [EC:6.3.2.12 6.3.2.17]
K13766	methylglutaconyl-CoA hydratase [EC:4.2.1.18]
K13767	enoyl-CoA hydratase [EC:4.2.1.17]
K15633	2,3-bisphosphoglycerate-independent phosphoglycerate mutase [EC:5.4.2.12]
K15634	probable phosphoglycerate mutase [EC:5.4.2.12]
